# Supplementary material for: Nanocomposite of Fullerenes and Natural Rubbers: MARTINI Force Field Molecular Dynamics Simulations
Source: Polymers (Basel). 2021 Nov 22;13(22):4044. doi: 10.3390/polym13224044 (PMC8626026; doi:10.3390/polym13224044)
Supplement: Supplementary file 1 [file polymers-13-04044-s001.zip]

Archive with 1 entries (1 files):
- polymers-1438885-supplementary.pdf
